# Supplementary material for: Calpain: the regulatory point of myocardial ischemia-reperfusion injury
Source: Front Cardiovasc Med. 2023 Jun 29;10:1194402. doi: 10.3389/fcvm.2023.1194402 (PMC10346867; doi:10.3389/fcvm.2023.1194402)
Supplement: Supplementary file 1 [file Table1.xlsx]

## Sheet: Sheet1
Table1. Distribution of calpain in the human body
Gene	Chromosome	Expression preference
CAPN1	11q13	All cells
CAPN2	1q41-q42	Except erythrocytes
CAPN3	15q15.1-q21.1	Skeletal muscle
CAPN5	11q14	Most cells
CAPN6	Xq23	Embryonic muscles, placenta
CAPN7	3p24	Most cells
CAPN8	1q41	Gastrointestinal tracts
CAPN9	1q42.11-q42.3	Gastrointestinal tracts
CAPN10	2q37.3	Most cells
CAPN11	6p12	Testis
CAPN12	19q13.2	Hair follicles, skin
CAPN13	2p22-p21	Most cells
CAPN14	2p23.1-p21	Oesophagus
CAPN15	16p13.3	Most cells
CAPN16	6q24.3	Testis
