# Supplementary material for: Calpain: the regulatory point of myocardial ischemia-reperfusion injury
Source: Front Cardiovasc Med. 2023 Jun 29;10:1194402. doi: 10.3389/fcvm.2023.1194402 (PMC10346867; doi:10.3389/fcvm.2023.1194402)
Supplement: Supplementary file 2 [file Table2.xlsx]

## Sheet: Sheet1
Table2. The effects of calpain in programmed cell death
The impacts of calpain in programmed cell death
Programmed cell death	Molecule	The function of calpain	Acting site	Result	Reference
Apoptosis	Caspase-7	activation	cytoplasm	The large subunit of caspase-7 was cut into 17 and 18 kDa fragments, and the activity of caspase-7 was increased and induced apoptosis.	[44]
	Caspase-9	devitalization	cytoplasm	Cracking caspase-9 could not activate caspase-3 and blocked the activation of caspase-3 activated by dATP and cytochrome c.	[45]
	Caspase-3	activation	cytoplasm	Caspase-3 is activated by calpain-1 under oxidative stress.	[46]
	Caspase-12	activation	endoplasmic reticulum	Calpain split the N-terminal of caspase-12 to produce a 38 kDa fragment and lysed the C-terminal of caspase-3/7 to produce a 35 kDa fragment. Under the combined action of calpain and caspase-3/7, caspase-12 was significantly activated.	[47, 121]
	cIAP2、XIAP	inhibition	cytoplasm	Calpain reduced the expression of cIAP2 and XIAP, resulting in a significantly increased expression of caspase-3.	[49]
	BAX	activation	mitochondrial outer membrane	Calpain cleaves the N-terminal of BAX to produce an 18kDa fragment. The cleavage of BAX promotes cytochrome C release and caspase-3 activation.	[52, 122]
	BID	activation	mitochondrial outer membrane	Calpain crack BID to generate tBID, which promotes the release of cytochrome C.	[59]
	BCL-XL	devitalization	mitochondria	Calpain cleavage BCL-XL produces a 25 kDa fragment that changes from anti-apoptosis to pro-apoptosis.	[121]
	P53	devitalization	nucleus	Calpain cleaves the N-terminal of P53 to produce a 46kDa fragment, which reduces the stability of P53 and the effect of P53 in DNA damage-induced apoptosis.	[62]
Mitochondrial-mediated necrosis	mitochondrial respiratory chain complex I	devitalization	mitochondrial matrix	Calpain cracks mitochondrial respiratory chain complex I decreased its activity by 60%, affecting mitochondrial function and metabolism.	[67, 69]
	ATP synthase subunit α (ATP5A1)	devitalization	mitochondrial matrix	Calpain directly binds with ATP5A1 and cuts it into multiple segments, resulting in decreased ATP synthase activity and increased ROS production in mitochondria.	[70, 71]
Autophagy	Beclin-1	devitalization	autophagosome precursor	Beclin-1 is cut by calpain to produce a 50kDa fragment, which affects autophagy formation and reduces autophagy's occurrence.	[78]
	ATG-5	devitalization	nucleus	Calpain can cleave ATG-5 to reduce the formation of the ATG-5 and ATG-12 complex and reduce the formation of autophagosomes and autophagy.	[79]
	BIF-1	devitalization	golgi apparatus	Calpain cuts BIF-1 and promotes the migration of ATG9 and BIF-1 complexes on Golgi and some Golgi membranes into autophagosome precursors, promoting the formation of autophagosomes and the occurrence of autophagy.	[82]
Lysosome-dependent cell death	LAMP2	degradation	lysosome	Calpain promoted LAMP2 degradation and induced lysosome membrane permeabilization.	[86, 87]
	HSP70	degradation	lysosome	HSP70 stabilizes the lysosomal membrane by recycling damaged proteins. Calpain destroys this function and leads to lysosomal rupture or penetration.	[91]
Parthanatos	AIF	activation	mitochondria	Calpain cleaves AIF to activate it and opens the mitochondrial outer membrane channel by cleaving BAX to induce t-AIF to migrate to the nucleus.	[96]
	HSP70	devitalization	mitochondria	Hsp70 binds to AIF to reduce the nuclear translocation of AIF after stimulation. Calpain cleavage Hsp70 increases the nuclear translocation of AIF.	[98, 99]
Necroptosis	JNK-1	activation	cytoplasm	Calpain promotes JNK-1 activation, and the JNK-calpain complex induces RIPK-1 expression.	[103]
	STAT-3	activation	nucleus	Calpain increases RIPK-3 content by upregulating STAT-3 expression.	[105]
Pyroptosis	NLRP-3	activation	nucleus	Calpain upregulates NLRP-3 expression to form more inflammatory bodies with ASC and activates caspase-1 to induce pyroptosis.	[38]
